# Supplementary material for: Copy number variation contributes to cryptic genetic variation in outbreak lineages of Cryptococcus gattii from the North American Pacific Northwest
Source: BMC Genomics. 2016 Sep 2;17(1):700. doi: 10.1186/s12864-016-3044-0 (PMC5009542; doi:10.1186/s12864-016-3044-0)
Supplement: Additional file 1: — NCBI Sequence Read Archive run accession numbers for whole-genome Illumina data of the 212 Cryptococcus gattii isolates. VGII subgroup classification based on Structure and DAPC analysis (where K = 8) is provided where applicable. (XLSX 13 kb) [file 12864_2016_3044_MOESM1_ESM.xlsx]

## Sheet: Sheet1
Additional File 1. NCBI Sequence Read Archive run accession numbers for whole-genome Illumina data of the 212 Cryptococcus gattii isolates. VGII subgroup classification based on Structure and DAPC analysis (where K=8) is provided where applicable.
SRA run accession number	VGII Subgroup
SRR1062944
SRR1062947
SRR1062951
SRR1062952
SRR1062953
SRR1062958
SRR1062960
SRR1062963
SRR1062965
SRR1062966
SRR1062972
SRR1062973
SRR1062975
SRR1062979
SRR1062980
SRR1062981
SRR1105704	VGIIa
SRR1105722
SRR1105725
SRR1105728
SRR1166787
SRR1166791
SRR1166793
SRR1166940
SRR1166941
SRR1166943
SRR1166944
SRR1511161
SRR1511162
SRR1511163
SRR1511164	VGIIb
SRR1511422	VGIIb
SRR1511423
SRR1511424	VGIIa
SRR1511425	VGIIc
SRR1511426	VGIIc
SRR1511428
SRR1511453
SRR1511480	VGIIb
SRR1511484	VGIIb
SRR1513312	VGIIb
SRR1513339
SRR1513844	VGIIa
SRR1520826	VGIIa
SRR1520827	VGIIa
SRR1520830	VGIIa
SRR1520831	VGIIa
SRR1520832	VGIIa
SRR1520833	VGIIa
SRR1520834	VGIIa
SRR1520835	VGIIa
SRR1520839	VGIIa
SRR1520840	VGIIa
SRR1520841	VGIIa
SRR1520842	VGIIa
SRR1520843	VGIIa
SRR1520844	VGIIa
SRR1520845	VGIIa
SRR1520846	VGIIa
SRR1520847	VGIIa
SRR1520848	VGIIa
SRR1520849	VGIIa
SRR1520852	VGIIa
SRR1520853	VGIIb
SRR1520854	VGIIb
SRR1520855	VGIIb
SRR1520856	VGIIb
SRR1520862	VGIIb
SRR1520863	VGIIb
SRR1520864	VGIIb
SRR1520865	VGIIb
SRR1520866	VGIIb
SRR1520867	VGIIb
SRR1520868	VGIIb
SRR1520869	VGIIb
SRR1520870	VGIIc
SRR1520871	VGIIc
SRR1520872	VGIIc
SRR1520873	VGIIc
SRR1520874	VGIIc
SRR1520875	VGIIc
SRR1520876	VGIIc
SRR1520877	VGIIc
SRR1520878	VGIIc
SRR1520879	VGIIc
SRR1520880	VGIIc
SRR1520881	VGIIc
SRR1520882	VGIIc
SRR1520883	VGIIc
SRR1520884	VGIIc
SRR1520886	VGIIc
SRR1520887	VGIIc
SRR1520888	VGIIc
SRR1520889	VGIIc
SRR1520891	VGIIc
SRR1520892	VGIIc
SRR1520893	VGIIc
SRR1520894	VGIIc
SRR1520895
SRR1520897
SRR1520898
SRR1520899
SRR1520900
SRR1520901
SRR1520902
SRR1520903
SRR1520904
SRR1520905
SRR1520906
SRR1520907
SRR1520908
SRR1520909
SRR1520910
SRR1520911
SRR1520912
SRR1520913
SRR1520914
SRR1520915
SRR1520916
SRR1520917
SRR1520918
SRR1520919
SRR1520920
SRR1520921
SRR1520922
SRR1520923
SRR1520924
SRR1520925
SRR1520926
SRR1520927
SRR1520928
SRR1520929
SRR1520930
SRR1520931
SRR1520932
SRR1520933
SRR1520934
SRR1520935
SRR1520936
SRR1520937
SRR1520938
SRR1520939
SRR1520940
SRR1925882
SRR1925883
SRR1925885
SRR1925896
SRR1925906
SRR1925923
SRR1926027
SRR1926028
SRR1926032
SRR1926057
SRR1931721
SRR1942883
SRR1942913
SRR1942976
SRR364471	VGIIa
SRR364472	VGIIc
SRR364473	VGIIa
SRR364483	VGIIc
SRR364484	VGIIa
SRR364487	VGIIc
SRR364489	VGIIb
SRR364490	VGIIc
SRR364493	VGIIa
SRR364494	VGIIb
SRR364513	VGIIc
SRR364514	VGIIc
SRR643914
SRR643915
SRR643916
SRR643917	VGIIa
SRR643918
SRR643919
SRR643923
SRR643924	VGIIa
SRR643925	VGIIa
SRR643926	VGIIa
SRR643928	VGIIc
SRR643929	VGIIc
SRR643930	VGIIa
SRR643931
SRR643932
SRR643934
SRR643935
SRR643936	VGIIa
SRR643937	VGIIa
SRR797721
SRR797788
SRR797806
SRR798183	VGIIb
SRR798185
SRR798251
SRR798258
SRR798267
SRR798593
SRR798649	VGIIb
SRR798727
SRR798745	VGIIb
SRR798751	VGIIa
SRR798757
SRR798759
SRR798860
SRR798972
SRR798999
SRR825331
SRR825361
SRR825363
SRR866981
SRR866983
SRR868749
