# Supplementary material for: Copy number variation contributes to cryptic genetic variation in outbreak lineages of Cryptococcus gattii from the North American Pacific Northwest
Source: BMC Genomics. 2016 Sep 2;17(1):700. doi: 10.1186/s12864-016-3044-0 (PMC5009542; doi:10.1186/s12864-016-3044-0)
Supplement: Additional file 3: — High VST regions with genome coordinates and gene identifiers relative to Cryptococcus gattii R265. (XLSX 15 kb) [file 12864_2016_3044_MOESM3_ESM.xlsx]

## Sheet: VST-regions
Additional File 3. High VST regions with genome coordinates relative to Cryptococcus gattii R265.
ID	Vst_Average	Supercontig_ID	Start	Stop	Size	Genes
VST-SC_1.03_1	0.403964	Supercontig_1.03	201	300	100	CNBG_1082
VST-SC_1.03_2	0.759735	Supercontig_1.03	401	10000	9600	CNBG_1082	CNBG_1083	CNBG_9094	CNBG_1084
VST-SC_1.03_3	0.885215	Supercontig_1.03	10301	14100	3800	CNBG_1084	CNBG_9095
VST-SC_1.04_1	0.808579	Supercontig_1.04	808601	813800	5200
VST-SC_1.04_2	0.705367	Supercontig_1.04	814701	820000	5300
VST-SC_1.04_3	0.648592	Supercontig_1.04	924901	925700	800	CNBG_1904
VST-SC_1.04_4	0.492159	Supercontig_1.04	1313401	1313900	500
VST-SC_1.04_5	0.533083	Supercontig_1.04	1315101	1315600	500
VST-SC_1.05_1	0.746294	Supercontig_1.05	824301	825600	1300
VST-SC_1.05_2	0.526154	Supercontig_1.05	1227801	1228800	1000	CNBG_2482
VST-SC_1.05_3	0.744304	Supercontig_1.05	1242801	1244200	1400
VST-SC_1.06_1	0.350841	Supercontig_1.06	14301	14800	500
VST-SC_1.06_2	0.561727	Supercontig_1.06	402601	405200	2600
VST-SC_1.06_3	0.507746	Supercontig_1.06	405301	406200	900
VST-SC_1.06_4	0.66729	Supercontig_1.06	407101	408900	1800	CNBG_9266
VST-SC_1.06_5	0.569546	Supercontig_1.06	409001	411500	2500	CNBG_2633
VST-SC_1.06_6	0.923689	Supercontig_1.06	1221301	1225000	3700	CNBG_2933
VST-SC_1.07_1	0.651058	Supercontig_1.07	1	33900	33900	CNBG_2934	CNBG_2935	CNBG_2936	CNBG_2937	CNBG_2938	CNBG_2939	CNBG_2940	CNBG_2941	CNBG_2942	CNBG_9310	CNBG_2943	CNBG_2944	CNBG_2945
VST-SC_1.07_2	0.769546	Supercontig_1.07	77001	77800	800
VST-SC_1.07_3	0.814152	Supercontig_1.07	1123201	1125100	1900
VST-SC_1.08_1	0.820926	Supercontig_1.08	673001	673900	900	CNBG_3576
VST-SC_1.08_2	0.378382	Supercontig_1.08	887501	892500	5000	CNBG_3658	CNBG_9388	CNBG_9389
VST-SC_1.08_3	0.884956	Supercontig_1.08	1062001	1072900	10900	CNBG_3717	CNBG_3718	CNBG_9396	CNBG_3719	CNBG_3720
VST-SC_1.09_1	0.797734	Supercontig_1.09	1	1000	1000
VST-SC_1.09_2	0.665066	Supercontig_1.09	163401	165800	2400	CNBG_4034	CNBG_4035
VST-SC_1.09_3	0.609257	Supercontig_1.09	166001	169500	3500	CNBG_4035	CNBG_4036	CNBG_4037
VST-SC_1.09_4	0.346263	Supercontig_1.09	723801	723900	100
VST-SC_1.09_5	0.500058	Supercontig_1.09	728201	728900	700
VST-SC_1.10_1	0.650763	Supercontig_1.10	1	1500	1500	CNBG_3721
VST-SC_1.10_2	0.384475	Supercontig_1.10	1601	1900	300	CNBG_3721
VST-SC_1.10_3	0.459091	Supercontig_1.10	3501	3600	100	CNBG_3722
VST-SC_1.11_1	0.907159	Supercontig_1.11	690901	697500	6600	CNBG_4491	CNBG_4492	CNBG_9474	CNBG_9475
VST-SC_1.11_2	0.987593	Supercontig_1.11	697601	711500	13900	CNBG_9475	CNBG_4493	CNBG_9476	CNBG_9477	CNBG_4494	CNBG_4495
VST-SC_1.12_1	0.695143	Supercontig_1.12	1	5800	5800	CNBG_9478
VST-SC_1.12_2	0.483482	Supercontig_1.12	332501	333000	500
VST-SC_1.12_3	0.789319	Supercontig_1.12	691701	693300	1600
VST-SC_1.13_1	0.395702	Supercontig_1.13	93901	94100	200
VST-SC_1.13_2	0.385744	Supercontig_1.13	94201	94400	200
VST-SC_1.13_3	0.388883	Supercontig_1.13	94501	95100	600
VST-SC_1.14_1	0.750252	Supercontig_1.14	99501	101700	2200
VST-SC_1.14_2	0.617718	Supercontig_1.14	102401	104200	1800	CNBG_9545
VST-SC_1.14_3	0.550746	Supercontig_1.14	104501	105000	500
VST-SC_1.14_4	0.436795	Supercontig_1.14	107101	107500	400
VST-SC_1.14_5	0.435623	Supercontig_1.14	107701	108400	700
VST-SC_1.14_6	0.701124	Supercontig_1.14	108701	110900	2200
VST-SC_1.17_1	0.459898	Supercontig_1.17	228201	228900	700
VST-SC_1.17_2	0.559061	Supercontig_1.17	230001	231300	1300
VST-SC_1.17_3	0.375446	Supercontig_1.17	232701	233000	300
VST-SC_1.17_4	0.941604	Supercontig_1.17	299901	300900	1000	CNBG_5703
VST-SC_1.17_5	0.956962	Supercontig_1.17	434801	437800	3000	CNBG_9619
VST-SC_1.17_6	0.65367	Supercontig_1.17	438801	441500	2700	CNBG_5747
VST-SC_1.18_1	0.573773	Supercontig_1.18	276701	277600	900
VST-SC_1.19_1	0.894096	Supercontig_1.19	38601	39400	800	CNBG_5763
VST-SC_1.19_2	0.413985	Supercontig_1.19	272201	272800	600	CNBG_9639
VST-SC_1.19_3	0.879516	Supercontig_1.19	272901	276700	3800	CNBG_9639
VST-SC_1.19_4	0.465011	Supercontig_1.19	276801	277200	400	CNBG_9640
VST-SC_1.21_1	0.746435	Supercontig_1.21	401	1200	800
VST-SC_1.21_2	0.802322	Supercontig_1.21	1401	8000	6600	CNBG_9652
VST-SC_1.21_3	0.52489	Supercontig_1.21	8201	8700	500
VST-SC_1.21_4	0.570027	Supercontig_1.21	205401	205600	200
VST-SC_1.23_1	0.62969	Supercontig_1.23	1	400	400
VST-SC_1.23_2	0.41339	Supercontig_1.23	601	700	100
VST-SC_1.23_3	0.377363	Supercontig_1.23	7501	7800	300
VST-SC_1.24_1	0.906326	Supercontig_1.24	28101	29600	1500
VST-SC_1.25_1	0.48901	Supercontig_1.25	14201	14300	100	CNBG_6213
VST-SC_1.25_2	0.801843	Supercontig_1.25	16701	18000	1300
VST-SC_1.26_1	0.829359	Supercontig_1.26	101	6200	6100	CNBG_9678
