# Supplementary material for: Copy number variation contributes to cryptic genetic variation in outbreak lineages of Cryptococcus gattii from the North American Pacific Northwest
Source: BMC Genomics. 2016 Sep 2;17(1):700. doi: 10.1186/s12864-016-3044-0 (PMC5009542; doi:10.1186/s12864-016-3044-0)
Supplement: Additional file 4: — Gene Enrichment Analysis of GO terms for CNV regions that partially overlap genes. Enrichment analysis is based on Cryptococcus neoformans annotation for genes with 1:1 orthology between C. neoformans and C. gattii. (XLSX 12 kb) [file 12864_2016_3044_MOESM4_ESM.xlsx]

## Sheet: Sheet1
Additional File 4. Gene Enrichment Analysis of GO terms for CNV regions that partially overlap genes. Enrichment analysis is based on Cryptococcus neoformans annotation for genes with 1:1 orthology between C. neoformans and C. gattii.
GO_ID	Ontology	Term	p-value	log_odds_ratio
GO:0055085	biological_process	transmembrane transport	0.000169272	2.57736
GO:0032259	biological_process	methylation	0.0024005	5.45931
GO:0006810	biological_process	transport	0.00539798	1.85897
GO:0051179	biological_process	localization	0.00539798	1.85134
GO:0015985	biological_process	energy coupled proton transport, down electrochemical gradient	0.00841268	4.6817
GO:0015986	biological_process	ATP synthesis coupled proton transport	0.00841268	4.6817
GO:0006818	biological_process	hydrogen transport	0.00895031	4.56622
GO:0015992	biological_process	proton transport	0.00895031	4.56622
GO:0034220	biological_process	ion transmembrane transport	0.00895031	4.62281
GO:0015672	biological_process	monovalent inorganic cation transport	0.0178646	4.1792
GO:0006754	biological_process	ATP biosynthetic process	0.0207253	4.05721
GO:0009144	biological_process	purine nucleoside triphosphate metabolic process	0.0207253	3.98126
GO:0009145	biological_process	purine nucleoside triphosphate biosynthetic process	0.0207253	3.98126
GO:0009199	biological_process	ribonucleoside triphosphate metabolic process	0.0207253	3.98126
GO:0009201	biological_process	ribonucleoside triphosphate biosynthetic process	0.0207253	3.98126
GO:0009205	biological_process	purine ribonucleoside triphosphate metabolic process	0.0207253	3.98126
GO:0009206	biological_process	purine ribonucleoside triphosphate biosynthetic process	0.0207253	3.98126
GO:0046034	biological_process	ATP metabolic process	0.0207253	4.05721
GO:0009142	biological_process	nucleoside triphosphate biosynthetic process	0.0217163	3.94474
GO:0006796	biological_process	phosphate-containing compound metabolic process	0.024036	2.21138
GO:0009141	biological_process	nucleoside triphosphate metabolic process	0.024036	3.87435
GO:0009163	biological_process	nucleoside biosynthetic process	0.024036	3.77481
GO:0042278	biological_process	purine nucleoside metabolic process	0.024036	3.77481
GO:0042451	biological_process	purine nucleoside biosynthetic process	0.024036	3.80723
GO:0042455	biological_process	ribonucleoside biosynthetic process	0.024036	3.77481
GO:0046128	biological_process	purine ribonucleoside metabolic process	0.024036	3.77481
GO:0046129	biological_process	purine ribonucleoside biosynthetic process	0.024036	3.80723
GO:1901659	biological_process	glycosyl compound biosynthetic process	0.024036	3.77481
GO:0006793	biological_process	phosphorus metabolic process	0.0245658	2.1952
GO:0009119	biological_process	ribonucleoside metabolic process	0.0256261	3.71207
GO:0009152	biological_process	purine ribonucleotide biosynthetic process	0.0272687	3.65195
GO:0009260	biological_process	ribonucleotide biosynthetic process	0.0273425	3.62281
GO:0046390	biological_process	ribose phosphate biosynthetic process	0.0273425	3.62281
GO:0006164	biological_process	purine nucleotide biosynthetic process	0.027464	3.59424
GO:0009150	biological_process	purine ribonucleotide metabolic process	0.027464	3.59424
GO:0009259	biological_process	ribonucleotide metabolic process	0.0280872	3.56622
GO:0019693	biological_process	ribose phosphate metabolic process	0.0280872	3.56622
GO:0044763	biological_process	single-organism cellular process	0.0281611	1.35797
GO:0006163	biological_process	purine nucleotide metabolic process	0.0284819	3.51178
GO:0008150	biological_process	biological_process	0.0284819	0.469684
GO:0072522	biological_process	purine-containing compound biosynthetic process	0.0284819	3.51178
GO:0009116	biological_process	nucleoside metabolic process	0.0291491	3.4853
GO:1901657	biological_process	glycosyl compound metabolic process	0.0291491	3.4853
GO:0072521	biological_process	purine-containing compound metabolic process	0.0334755	3.40868
GO:0044699	biological_process	single-organism process	0.0361856	1.28767
GO:0009165	biological_process	nucleotide biosynthetic process	0.0444446	3.2443
GO:1901293	biological_process	nucleoside phosphate biosynthetic process	0.0491585	3.1792
GO:0033180	cellular_component	proton-transporting V-type ATPase, V1 domain	0.000169272	6.94474
GO:0033176	cellular_component	proton-transporting V-type ATPase complex	0.00142773	5.80723
GO:0033178	cellular_component	proton-transporting two-sector ATPase complex, catalytic domain	0.00223592	5.56622
GO:0044425	cellular_component	membrane part	0.00437039	2.12031
GO:0016469	cellular_component	proton-transporting two-sector ATPase complex	0.00895031	4.56622
GO:0016020	cellular_component	membrane	0.024036	1.59424
GO:0022891	molecular_function	substrate-specific transmembrane transporter activity	3.41e-05	3.40041
GO:0022857	molecular_function	transmembrane transporter activity	3.98e-05	3.19341
GO:0022892	molecular_function	substrate-specific transporter activity	3.98e-05	3.20057
GO:0005215	molecular_function	transporter activity	0.000169272	2.88584
GO:0046961	molecular_function	proton-transporting ATPase activity, rotational mechanism	0.00142773	5.80723
GO:0046933	molecular_function	proton-transporting ATP synthase activity, rotational mechanism	0.00142773	5.80723
GO:0044769	molecular_function	ATPase activity, coupled to transmembrane movement of ions, rotational mechanism	0.0024005	5.45931
GO:0019829	molecular_function	cation-transporting ATPase activity	0.00460667	5.09674
GO:0042625	molecular_function	ATPase activity, coupled to transmembrane movement of ions	0.00963658	4.51178
GO:0004872	molecular_function	receptor activity	0.0115042	4.40868
GO:0015078	molecular_function	hydrogen ion transmembrane transporter activity	0.0245658	3.7431
GO:0042626	molecular_function	ATPase activity, coupled to transmembrane movement of substances	0.0272687	3.65195
GO:0043492	molecular_function	ATPase activity, coupled to movement of substances	0.0272687	3.65195
GO:0015077	molecular_function	monovalent inorganic cation transmembrane transporter activity	0.0273425	3.62281
GO:0016820	molecular_function	hydrolase activity, acting on acid anhydrides, catalyzing transmembrane movement of substances	0.027464	3.59424
GO:0015399	molecular_function	primary active transmembrane transporter activity	0.0282675	3.53874
GO:0015405	molecular_function	P-P-bond-hydrolysis-driven transmembrane transporter activity	0.0282675	3.53874
GO:0022890	molecular_function	inorganic cation transmembrane transporter activity	0.0375963	3.33593
GO:0008168	molecular_function	methyltransferase activity	0.0477804	3.20057
