# Supplementary material for: Copy number variation contributes to cryptic genetic variation in outbreak lineages of Cryptococcus gattii from the North American Pacific Northwest
Source: BMC Genomics. 2016 Sep 2;17(1):700. doi: 10.1186/s12864-016-3044-0 (PMC5009542; doi:10.1186/s12864-016-3044-0)
Supplement: Additional file 5: — Functional enrichment analysis GO terms for high VST genes based on PFam domains. (XLSX 12 kb) [file 12864_2016_3044_MOESM5_ESM.xlsx]

## Sheet: Sheet1
Additional File 5. Functional enrichment analysis GO terms for high VST genes based on PFam domains.
GO ID	P-value	Category	GO term	Z-score	FDR	Annotated domains
GO:0009056	1.81e-10	Biological Processes	catabolic process	7.94	1.69e-08	PF00006;PF00069;PF00107;PF00155;PF00172;PF00232;PF00248;PF00306;PF00343;PF00498;PF00850;PF00933;PF01915;PF02874;PF04082;PF08240;PF10373;PF10374;PF14310
GO:0000272	4.69e-08	Biological Processes	polysaccharide catabolic process	12.36	2.18e-06	PF00172;PF00343;PF00933;PF01915;PF04082;PF14310
GO:0030004	4.66e-06	Biological Processes	cellular monovalent inorganic cation homeostasis	11.15	0.000144	PF00006;PF00069;PF00306;PF02874
GO:0005975	1.99e-05	Biological Processes	carbohydrate metabolic process	5.64	0.000433	PF00107;PF00155;PF00172;PF00248;PF00343;PF00933;PF01915;PF04082;PF08240;PF14310
GO:0071554	3.02e-05	Biological Processes	cell wall organization or biogenesis	6.79	0.000433	PF00069;PF00107;PF00172;PF00933;PF04082;PF08240
GO:0007588	3.26e-05	Biological Processes	excretion	11.22	0.000433	PF00006;PF00306;PF02874
GO:0030447	3.26e-05	Biological Processes	filamentous growth	11.22	0.000433	PF00069;PF00172;PF04082
GO:0065008	5.71e-05	Biological Processes	regulation of biological quality	4.64	0.000664	PF00006;PF00069;PF00107;PF00155;PF00248;PF00306;PF00498;PF01068;PF02874;PF04675;PF07690;PF08240;PF10373;PF10374
GO:0015672	7.29e-05	Biological Processes	monovalent inorganic cation transport	6.78	0.000753	PF00006;PF00248;PF00306;PF02874;PF07690
GO:0044281	8.35e-05	Biological Processes	small molecule metabolic process	4.5	0.000777	PF00006;PF00069;PF00107;PF00155;PF00172;PF00248;PF00306;PF00857;PF01042;PF02668;PF02874;PF07687;PF07690;PF08240
GO:0009142	0.000138	Biological Processes	nucleoside triphosphate biosynthetic process	8.89	0.00116	PF00006;PF00306;PF02874
GO:0006818	0.000253	Biological Processes	hydrogen transport	8	0.00196	PF00006;PF00306;PF02874
GO:0006885	0.000418	Biological Processes	regulation of pH	7.32	0.00266	PF00006;PF00306;PF02874
GO:0060249	0.000451	Biological Processes	anatomical structure homeostasis	5.36	0.00266	PF00498;PF01068;PF04675;PF10373;PF10374
GO:0006766	0.000456	Biological Processes	vitamin metabolic process	5.98	0.00266	PF00107;PF00155;PF00248;PF08240
GO:0044283	0.000459	Biological Processes	small molecule biosynthetic process	4.69	0.00266	PF00069;PF00107;PF00155;PF00248;PF02668;PF07687;PF08240
GO:0002831	0.000486	Biological Processes	regulation of response to biotic stimulus	7.13	0.00266	PF00069;PF00172;PF04082
GO:0006081	0.000559	Biological Processes	cellular aldehyde metabolic process	6.95	0.00274	PF00107;PF00248;PF08240
GO:0009410	0.000559	Biological Processes	response to xenobiotic stimulus	6.95	0.00274	PF00107;PF00248;PF08240
GO:0043900	0.00064	Biological Processes	regulation of multi-organism process	6.78	0.00298	PF00069;PF00172;PF04082
GO:0042472	0.000925	Biological Processes	inner ear morphogenesis	6.32	0.00408	PF00006;PF00306;PF02874
GO:0042221	0.000965	Biological Processes	response to chemical stimulus	3.71	0.00408	PF00069;PF00083;PF00107;PF00172;PF00232;PF00248;PF00498;PF00850;PF01068;PF04675;PF07690;PF08240
GO:0034754	0.00104	Biological Processes	cellular hormone metabolic process	6.19	0.00419	PF00107;PF00248;PF08240
GO:0009152	0.00115	Biological Processes	purine ribonucleotide biosynthetic process	6.06	0.00447	PF00006;PF00306;PF02874
GO:0034220	0.00127	Biological Processes	ion transmembrane transport	5.08	0.00453	PF00006;PF00069;PF00306;PF02874
GO:0006520	0.00132	Biological Processes	cellular amino acid metabolic process	4.1	0.00453	PF00107;PF00155;PF00248;PF01042;PF02668;PF07687;PF08240
GO:0010817	0.00134	Biological Processes	regulation of hormone levels	5.03	0.00453	PF00069;PF00107;PF00248;PF08240
GO:0030003	0.00136	Biological Processes	cellular cation homeostasis	4.56	0.00453	PF00006;PF00069;PF00306;PF02874;PF07690
GO:0006807	0.00146	Biological Processes	nitrogen compound metabolic process	3.33	0.00469	PF00006;PF00107;PF00155;PF00172;PF00306;PF00498;PF00857;PF01068;PF02668;PF02874;PF04082;PF04675;PF07690;PF08240;PF10373;PF10374
GO:0006091	0.00193	Biological Processes	generation of precursor metabolites and energy	4.32	0.00597	PF00069;PF00107;PF00343;PF00850;PF08240
GO:0000723	0.00204	Biological Processes	telomere maintenance	5.42	0.00613	PF00498;PF10373;PF10374
GO:0051052	0.00217	Biological Processes	regulation of DNA metabolic process	4.63	0.00632	PF00069;PF00498;PF01068;PF04675
GO:0055114	0.00251	Biological Processes	oxidation-reduction process	3.91	0.00706	PF00069;PF00107;PF00248;PF00343;PF00850;PF08240
GO:0009117	0.00258	Biological Processes	nucleotide metabolic process	3.89	0.00706	PF00006;PF00107;PF00306;PF00857;PF02874;PF08240
GO:0044282	0.00277	Biological Processes	small molecule catabolic process	4.43	0.00735	PF00107;PF00155;PF00172;PF08240
GO:0071496	0.00303	Biological Processes	cellular response to external stimulus	4.36	0.00783	PF00069;PF00083;PF00172;PF04082
GO:0000221	4.83e-07	Cellular Components	vacuolar proton-transporting V-type ATPase, V1 domain	19.03	5.8e-06	PF00006;PF00306;PF02874
GO:0005754	4.83e-07	Cellular Components	mitochondrial proton-transporting ATP synthase, catalytic core	19.03	5.8e-06	PF00006;PF00306;PF02874
GO:0016323	0.000418	Cellular Components	basolateral plasma membrane	5.37	0.00231	PF00006;PF00069;PF00306;PF00498;PF02874
GO:0005902	0.00043	Cellular Components	microvillus	7.25	0.00231	PF00006;PF00306;PF02874
GO:0030312	0.000582	Cellular Components	external encapsulating structure	5.13	0.00231	PF00107;PF00933;PF01915;PF08240;PF14310
GO:0016469	0.000672	Cellular Components	proton-transporting two-sector ATPase complex	6.68	0.00231	PF00006;PF00306;PF02874
GO:0000794	0.000672	Cellular Components	condensed nuclear chromosome	6.68	0.00231	PF00069;PF01068;PF04675
GO:0016328	0.000874	Cellular Components	lateral plasma membrane	6.36	0.00238	PF00006;PF00306;PF02874
GO:0005773	0.000891	Cellular Components	vacuole	4.5	0.00238	PF00006;PF00083;PF00232;PF00306;PF02874;PF07690
GO:0071944	0.00117	Cellular Components	cell periphery	3.56	0.00281	PF00006;PF00069;PF00083;PF00107;PF00306;PF00498;PF00933;PF01915;PF02874;PF07690;PF08240;PF14310
GO:0042995	0.00239	Cellular Components	cell projection	3.6	0.00522	PF00006;PF00069;PF00083;PF00107;PF00306;PF02874;PF07690;PF08240
GO:0046961	3.31e-06	Molecular Function	proton-transporting ATPase activity, rotational mechanism	15.06	6.63e-05	PF00006;PF00306;PF02874
GO:0019829	9.56e-05	Molecular Function	cation-transporting ATPase activity	9.34	0.000956	PF00006;PF00306;PF02874
GO:0016620	0.000282	Molecular Function	oxidoreductase activity, acting on the aldehyde or oxo group of donors, NAD or NADP as acceptor	7.8	0.00175	PF00107;PF00248;PF08240
GO:0016628	0.000351	Molecular Function	oxidoreductase activity, acting on the CH-CH group of donors, NAD or NADP as acceptor	7.51	0.00175	PF00107;PF00248;PF08240
GO:0022804	0.00083	Molecular Function	active transmembrane transporter activity	4.9	0.00332	PF00006;PF00083;PF00306;PF02874;PF07690
